# Supplementary material for: MMTV RNA packaging requires an extended long-range interaction for productive Gag binding to packaging signals
Source: PLoS Biol. 2024 Oct 3;22(10):e3002827. doi: 10.1371/journal.pbio.3002827 (PMC11449360; doi:10.1371/journal.pbio.3002827)
Supplement: S1 Data — (XLSX) [file pbio.3002827.s014.xlsx]

## Sheet: Figure 2C
Numerical values used to plot Figure 2C -Relative RNA Packaging Efficiency (RPE)
Abbreviations:
Ct = Cycle threshold; RQ = Relative Quantitation; RQ MIN = Minimum RQ; RQ MAX = Maximum RQ; SEAP, Secreted alkaline phosphatase assay); RPE = Relative RNA packaging efficiency; WT = Wild type.
Note: RQ values were derived from the average Ct of each sample
Clone Name	Experiment 1														Experiment 2														Experiment 3
	Ct derived from cytoplasmic RNA (triplicate values)			RQ Values			Transfection Efficiency (SEAP assay)	Cytoplasmic RQ normalized to transfection efficiency							Ct derived from cytoplasmic RNA (triplicate values)			RQ Values			Transfection Efficiency (SEAP assay)	Cytoplasmic RQ normalized to transfection efficiency							Ct derived from cytoplasmic RNA (triplicate values)			RQ Values			Transfection Efficiency (SEAP assay)	Cytoplasmic RQ normalized to transfection efficiency
	Ct 1	Ct 2	Ct 3	RQ	RQ MIN	RQ MAX		RQ	RQ MIN	RQ MAX					Ct 1	Ct 2	Ct 3	RQ	RQ MIN	RQ MAX		RQ	RQ MIN	RQ MAX					Ct 1	Ct 2	Ct 3	RQ	RQ MIN	RQ MAX		RQ	RQ MIN	RQ MAX
SP101	19.8015	20.1281	20.0299	1.0374	0.8385	1.2836	402613	2.57667e-06	2.08265e-06	3.18817e-06					17.7341	17.8216	17.44	0.5885	0.4592	0.7543	1695851	3.47023e-07	2.70779e-07	4.44791e-07					19.2091	19.5386	19.7953	0.9488	0.6786	1.3266	308976	3.07079e-06	2.19629e-06	4.29354e-06
WT	19.2689	19.1627	19.1267	1.4573	1.2876	1.6493	754449	1.93161e-06	1.70668e-06	2.1861e-06					14.763	14.787	14.6012	2.0074	1.7377	2.3189	3734123	5.37583e-07	4.65357e-07	6.21003e-07					18.9574	18.638	18.9229	2.0882	1.6597	2.6272	727165	2.8717e-06	2.28243e-06	3.61294e-06
MOCK	19.3752	19.175	19.0748	1	0.8398	1.1908	653937	1.5292e-06	1.28422e-06	1.82097e-06					16.5631	16.5221	16.2793	1	0.843	1.1862	2630724	3.80123e-07	3.20444e-07	4.50902e-07					18.8786	19.1739	19.1817	1	0.8158	1.2258	561529	1.78085e-06	1.45282e-06	2.18297e-06
	Ct derived from viral RNA (triplicate values)			RQ Values			Packaging Efficiency = Viral RQ/Cytoplasmic RQ normalized to transfection efficiency			Packaging efficiency relative to the WT (RPE)			Average RPE		Ct derived from viral RNA (triplicate values)			RQ Values			Packaging Efficiency = Viral RQ/Cytoplasmic RQ normalized to transfection efficiency			Packaging efficiency relative to the WT (RPE)			Average RPE		Ct derived from viral RNA (triplicate values)			RQ Values			Packaging Efficiency = Viral RQ/Cytoplasmic RQ normalized to transfection efficiency			Packaging efficiency relative to the WT (RPE)			Average RPE
	Ct 1	Ct 2	Ct 3	RQ	RQ MIN	RQ MAX	RQ	RQ MIN	RQ MAX	RQ	RQ MIN	RQ MAX			Ct 1	Ct 2	Ct 3	RQ	RQ MIN	RQ MAX	RQ	RQ MIN	RQ MAX	RQ	RQ MIN	RQ MAX			Ct 1	Ct 2	Ct 3	RQ	RQ MIN	RQ MAX	RQ	RQ MIN	RQ MAX	RQ	RQ MIN	RQ MAX
SP101	18.6669	18.6874	18.6928	320.036	280.411	365.259	1.24205e+08	1.34642e+08	1.14567e+08	0.832969	0.834376	0.831454	0.832933		19.8397	19.721	20.211	131.148	91.5258	187.923	3.77922e+08	3.3801e+08	4.22497e+08	0.878724	0.826255	0.934387	0.879789		18.0121	17.4975	17.733	491.997	351.244	689.152	1.60218e+08	1.59926e+08	1.60509e+08	0.738231	0.682755	0.798168	0.739718
WT	19.6286	19.6434	19.6102	288.025	275.404	301.225	1.49111e+08	1.61368e+08	1.37791e+08	1	1	1	1		15.9948	15.8189	16.1284	231.204	190.371	280.795	4.30081e+08	4.09086e+08	4.52164e+08	1	1	1	1		17.8698	17.866	17.7497	623.245	534.629	726.55	2.1703e+08	2.34237e+08	2.01097e+08	1	1	1	1
MOCK	28.3203	28.1837	28.1869	1	0.8317	1.2024	653937	647630	660307	0.00438556	0.00401336	0.00479209	0.00439701		26.2476	26.3095	26.238	1	0.8522	1.1735	2630724	2.65943e+06	2.60256e+06	0	0	0	0		26.8315	26.8259	26.8623	1	0.9285	1.077	561529	639102	493365	0	0	0	0
	Experiment 1														Experiment 2														Experiment 3
	Ct derived from cytoplasmic RNA (triplicate values)			RQ Values			Transfection Efficiency (SEAP assay)	Cytoplasmic RQ normalized to transfection efficiency							Ct derived from cytoplasmic RNA (triplicate values)			RQ Values			Transfection Efficiency (SEAP assay)	Cytoplasmic RQ normalized to transfection efficiency							Ct derived from cytoplasmic RNA (triplicate values)			RQ Values			Transfection Efficiency (SEAP assay)	Cytoplasmic RQ normalized to transfection efficiency
	Ct 1	Ct 2	Ct 3	RQ	RQ MIN	RQ MAX		RQ	RQ MIN	RQ MAX					Ct 1	Ct 2	Ct 3	RQ	RQ MIN	RQ MAX		RQ	RQ MIN	RQ MAX					Ct 1	Ct 2	Ct 3	RQ	RQ MIN	RQ MAX		RQ	RQ MIN	RQ MAX
SP102	18.7815	18.6971	18.7069	66569	63142.5	70181.4	530573	0.125466	0.119008	0.132275					15.8221	15.9814	16.2229	2.7343	2.1679	3.4488	2299685	1.18899e-06	9.42694e-07	1.49968e-06					20.7938	20.562	20.7842	1.0124	0.86	1.1919	464756	2.17835e-06	1.85043e-06	2.56457e-06
WT	19.5831	19.4114	19.4272	45388	40553.5	50798.9	642679	0.0706232	0.0631007	0.0790425					14.763	14.787	14.6012	2.0074	1.7377	2.3189	3734123	5.37583e-07	4.65357e-07	6.21003e-07					19.2689	19.1627	19.1267	1.4573	1.2876	1.6493	754449	1.93161e-06	1.70668e-06	2.1861e-06
MOCK	34.1502	34.1214	34.4157	1	0.8194	1.2204	831638	1.20245e-06	9.85284e-07	1.46747e-06					16.5631	16.5221	16.2793	1	0.843	1.1862	2630724	3.80123e-07	3.20444e-07	4.50902e-07					19.3752	19.175	19.0748	1	0.8398	1.1908	653937	1.5292e-06	1.28422e-06	1.82097e-06
	Ct derived from viral RNA (triplicate values)			RQ Values			Packaging Efficiency = Viral RQ/Cytoplasmic RQ normalized to transfection efficiency			Packaging efficiency relative to the WT (RPE)			Average RPE		Ct derived from viral RNA (triplicate values)			RQ Values			Packaging Efficiency = Viral RQ/Cytoplasmic RQ normalized to transfection efficiency			Packaging efficiency relative to the WT (RPE)			Average RPE		Ct derived from viral RNA (triplicate values)			RQ Values			Packaging Efficiency = Viral RQ/Cytoplasmic RQ normalized to transfection efficiency			Packaging efficiency relative to the WT (RPE)			Average RPE
	Ct 1	Ct 2	Ct 3	RQ	RQ MIN	RQ MAX	RQ	RQ MIN	RQ MAX	RQ	RQ MIN	RQ MAX			Ct 1	Ct 2	Ct 3	RQ	RQ MIN	RQ MAX	RQ	RQ MIN	RQ MAX	RQ	RQ MIN	RQ MAX			Ct 1	Ct 2	Ct 3	RQ	RQ MIN	RQ MAX	RQ	RQ MIN	RQ MAX	RQ	RQ MIN	RQ MAX
SP102	20.2248	19.9723	19.9608	2645.81	2233.1	3134.79	21087.8	18764.3	23699	0.0205711	0.0178718	0.023678	0.020707		20.6276	20.4066	20.6326	56.73	47.0103	68.4593	4.77128e+07	4.9868e+07	4.56492e+07	0.110939	0.121901	0.100957	0.111266		20.7102	20.7721	20.5027	83.5797	71.3129	97.9566	3.83684e+07	3.85385e+07	3.81961e+07	0.257314	0.238823	0.277203	0.25778
WT	17.4354	17.3242	17.4023	72397.2	66251.8	79112.7	1.02512e+06	1.04994e+06	1.00089e+06	1	1	1	1		15.9948	15.8189	16.1284	231.204	190.371	280.795	4.30081e+08	4.09086e+08	4.52164e+08	1	1	1	1		19.6286	19.6434	19.6102	288.025	275.404	301.225	1.49111e+08	1.61368e+08	1.37791e+08	1	1	1	1
MOCK	36.5388	35.8957	38.0886	1	0.2824	3.5409	0	0	0	0	0	0	0		26.2476	26.3095	26.238	1	0.8522	1.1735	2630724	2.65943e+06	2.60256e+06	0	0	0	0		28.3203	28.1837	28.1869	1	0.8317	1.2024	653937	647630	660307	0.00438556	0.00401336	0.00479209	0.00439701
	Experiment 1														Experiment 2														Experiment 3
	Ct derived from cytoplasmic RNA (triplicate values)			RQ Values			Transfection Efficiency (SEAP assay)	Cytoplasmic RQ normalized to transfection efficiency							Ct derived from cytoplasmic RNA (triplicate values)			RQ Values			Transfection Efficiency (SEAP assay)	Cytoplasmic RQ normalized to transfection efficiency							Ct derived from cytoplasmic RNA (triplicate values)			RQ Values			Transfection Efficiency (SEAP assay)	Cytoplasmic RQ normalized to transfection efficiency
	Ct 1	Ct 2	Ct 3	RQ	RQ MIN	RQ MAX		RQ	RQ MIN	RQ MAX					Ct 1	Ct 2	Ct 3	RQ	RQ MIN	RQ MAX		RQ	RQ MIN	RQ MAX					Ct 1	Ct 2	Ct 3	RQ	RQ MIN	RQ MAX		RQ	RQ MIN	RQ MAX
SP103	18.7246	18.6567	18.501	1.9755	1.6798	2.3232	288076	6.85757e-06	5.8311e-06	8.06454e-06					18.9503	19.0469	18.994	2.1814	1.9339	2.4606	1081395	2.01721e-06	1.78834e-06	2.27539e-06					20.4875	20.5241	20.48	1.1864	1.0398	1.3537	577713	2.05361e-06	1.79986e-06	2.34321e-06
WT	18.9574	18.638	18.9229	2.0882	1.6597	2.6272	727165	2.8717e-06	2.28243e-06	3.61294e-06					18.3998	18.2601	18.0845	2.0707	1.665	2.5752	1313995	1.57588e-06	1.26713e-06	1.95982e-06					19.2689	19.1627	19.1267	1.4573	1.2876	1.6493	754449	1.93161e-06	1.70668e-06	2.1861e-06
MOCK	18.8786	19.1739	19.1817	1	0.8158	1.2258	561529	1.78085e-06	1.45282e-06	2.18297e-06					19.208	19.0414	19.2236	1	0.8866	1.1279	1529602	6.53765e-07	5.79628e-07	7.37381e-07					19.3752	19.175	19.0748	1	0.8398	1.1908	653937	1.5292e-06	1.28422e-06	1.82097e-06
	Ct derived from viral RNA (triplicate values)			RQ Values			Packaging Efficiency = Viral RQ/Cytoplasmic RQ normalized to transfection efficiency			Packaging efficiency relative to the WT (RPE)			Average RPE		Ct derived from viral RNA (triplicate values)			RQ Values			Packaging Efficiency = Viral RQ/Cytoplasmic RQ normalized to transfection efficiency			Packaging efficiency relative to the WT (RPE)			Average RPE		Ct derived from viral RNA (triplicate values)			RQ Values			Packaging Efficiency = Viral RQ/Cytoplasmic RQ normalized to transfection efficiency			Packaging efficiency relative to the WT (RPE)			Average RPE
	Ct 1	Ct 2	Ct 3	RQ	RQ MIN	RQ MAX	RQ	RQ MIN	RQ MAX	RQ	RQ MIN	RQ MAX			Ct 1	Ct 2	Ct 3	RQ	RQ MIN	RQ MAX	RQ	RQ MIN	RQ MAX	RQ	RQ MIN	RQ MAX			Ct 1	Ct 2	Ct 3	RQ	RQ MIN	RQ MAX	RQ	RQ MIN	RQ MAX	RQ	RQ MIN	RQ MAX
SP103	17.9286	18.1192	18.0265	786.347	701.355	881.639	1.14669e+08	1.20278e+08	1.09323e+08	0.528353	0.51349	0.543633	0.528492		16.5562	16.4557	16.6883	984.023	788.517	1228	4.87814e+08	4.40922e+08	5.39688e+08	0.937309	0.796981	1.10231	0.945534		19.0867	19.481	19.162	434.776	316.261	597.704	2.11713e+08	1.75715e+08	2.5508e+08	1.41983	1.0889	1.85121	1.45331
WT	17.8698	17.866	17.7497	623.245	534.629	726.55	2.1703e+08	2.34237e+08	2.01097e+08	1	1	1	1		16.5931	16.3976	16.4142	820.153	701.026	959.524	5.20441e+08	5.5324e+08	4.89597e+08	1	1	1	1		19.6286	19.6434	19.6102	288.025	275.404	301.225	1.49111e+08	1.61368e+08	1.37791e+08	1	1	1	1
MOCK	26.8315	26.8259	26.8623	1	0.9285	1.077	561529	639102	493365	0	0	0	0		27.3399	27.3609	27.2957	1	0.8578	1.1657	1529602	1.47991e+06	1.58086e+06	0.00293905	0.002675	0.00322891	0.00294765		28.3203	28.1837	28.1869	1	0.8317	1.2024	653937	647630	660307	0.00438556	0.00401336	0.00479209	0.00439701
	Experiment 1														Experiment 2														Experiment 3
	Ct derived from cytoplasmic RNA (triplicate values)			RQ Values			Transfection Efficiency (SEAP assay)	Cytoplasmic RQ normalized to transfection efficiency							Ct derived from cytoplasmic RNA (triplicate values)			RQ Values			Transfection Efficiency (SEAP assay)	Cytoplasmic RQ normalized to transfection efficiency							Ct derived from cytoplasmic RNA (triplicate values)			RQ Values			Transfection Efficiency (SEAP assay)	Cytoplasmic RQ normalized to transfection efficiency
	Ct 1	Ct 2	Ct 3	RQ	RQ MIN	RQ MAX		RQ	RQ MIN	RQ MAX					Ct 1	Ct 2	Ct 3	RQ	RQ MIN	RQ MAX		RQ	RQ MIN	RQ MAX					Ct 1	Ct 2	Ct 3	RQ	RQ MIN	RQ MAX		RQ	RQ MIN	RQ MAX
SP104	19.1858	19.0818	19.2288	48293.9	38713.2	60245.6	755046	0.0639615	0.0512726	0.0797907					19.1394	19.3297	19.4847	1.2814	1.0472	1.5681	1213949	1.05556e-06	8.62639e-07	1.29173e-06					20.6103	20.4709	20.9324	1.0282	0.7863	1.3445	477784	2.15202e-06	1.64572e-06	2.81403e-06
WT	19.5831	19.4114	19.4272	45388	40553.5	50798.9	642679	0.0706232	0.0631007	0.0790425					18.3998	18.2601	18.0845	2.0707	1.665	2.5752	1313995	1.57588e-06	1.26713e-06	1.95982e-06					19.2689	19.1627	19.1267	1.4573	1.2876	1.6493	754449	1.93161e-06	1.70668e-06	2.1861e-06
MOCK	34.1502	34.1214	34.4157	1	0.8194	1.2204	831638	1.20245e-06	9.85284e-07	1.46747e-06					19.208	19.0414	19.2236	1	0.8866	1.1279	1529602	6.53765e-07	5.79628e-07	7.37381e-07					19.3752	19.175	19.0748	1	0.8398	1.1908	653937	1.5292e-06	1.28422e-06	1.82097e-06
	Ct derived from viral RNA (triplicate values)			RQ Values			Packaging Efficiency = Viral RQ/Cytoplasmic RQ normalized to transfection efficiency			Packaging efficiency relative to the WT (RPE)			Average RPE		Ct derived from viral RNA (triplicate values)			RQ Values			Packaging Efficiency = Viral RQ/Cytoplasmic RQ normalized to transfection efficiency			Packaging efficiency relative to the WT (RPE)			Average RPE		Ct derived from viral RNA (triplicate values)			RQ Values			Packaging Efficiency = Viral RQ/Cytoplasmic RQ normalized to transfection efficiency			Packaging efficiency relative to the WT (RPE)			Average RPE
	Ct 1	Ct 2	Ct 3	RQ	RQ MIN	RQ MAX	RQ	RQ MIN	RQ MAX	RQ	RQ MIN	RQ MAX			Ct 1	Ct 2	Ct 3	RQ	RQ MIN	RQ MAX	RQ	RQ MIN	RQ MAX	RQ	RQ MIN	RQ MAX			Ct 1	Ct 2	Ct 3	RQ	RQ MIN	RQ MAX	RQ	RQ MIN	RQ MAX	RQ	RQ MIN	RQ MAX
SP104	16.2384	16.4694	16.6998	53515.8	39578	72362	836688	771913	906898	0.816186	0.7352	0.906093	0.819159		17.0278	16.8331	17.1348	708.975	549.711	914.38	6.71655e+08	6.37244e+08	7.0787e+08	1.29055	1.15184	1.44582	1.29607		18.2184	18.5886	18.7141	311.219	214.302	451.967	1.44617e+08	1.30217e+08	1.60612e+08	0.969861	0.806957	1.16562	0.980813
WT	17.4354	17.3242	17.4023	72397.2	66251.8	79112.7	1.02512e+06	1.04994e+06	1.00089e+06	1	1	1	1		16.5931	16.3976	16.4142	820.153	701.026	959.524	5.20441e+08	5.5324e+08	4.89597e+08	1	1	1	1		19.6286	19.6434	19.6102	288.025	275.404	301.225	1.49111e+08	1.61368e+08	1.37791e+08	1	1	1	1
MOCK	36.5388	35.8957	38.0886	1	0.2824	3.5409	0	0	0	0	0	0	0		27.3399	27.3609	27.2957	1	0.8578	1.1657	1529602	1.47991e+06	1.58086e+06	0.00293905	0.002675	0.00322891	0.00294765		28.3203	28.1837	28.1869	1	0.8317	1.2024	653937	647630	660307	0.00438556	0.00401336	0.00479209	0.00439701
	Experiment 1														Experiment 2														Experiment 3
	Ct derived from cytoplasmic RNA (triplicate values)			RQ Values			Transfection Efficiency (SEAP assay)	Cytoplasmic RQ normalized to transfection efficiency							Ct derived from cytoplasmic RNA (triplicate values)			RQ Values			Transfection Efficiency (SEAP assay)	Cytoplasmic RQ normalized to transfection efficiency							Ct derived from cytoplasmic RNA (triplicate values)			RQ Values			Transfection Efficiency (SEAP assay)	Cytoplasmic RQ normalized to transfection efficiency
	Ct 1	Ct 2	Ct 3	RQ	RQ MIN	RQ MAX		RQ	RQ MIN	RQ MAX					Ct 1	Ct 2	Ct 3	RQ	RQ MIN	RQ MAX		RQ	RQ MIN	RQ MAX					Ct 1	Ct 2	Ct 3	RQ	RQ MIN	RQ MAX		RQ	RQ MIN	RQ MAX
SP105	18.894	18.8018	18.9224	77795.6	71697.5	84412.2	759995	0.102363	0.0943395	0.111069					15.5441	15.0951	15.827	3.5454	2.3496	5.3498	1357142	2.6124e-06	1.73129e-06	3.94196e-06					19.1332	19.0804	19.4371	1.1493	0.926	1.4264	1558663	7.37363e-07	5.94099e-07	9.15143e-07
WT	19.5831	19.4114	19.4272	45388	40553.5	50798.9	642679	0.0706232	0.0631007	0.0790425					14.763	14.787	14.6012	2.0074	1.7377	2.3189	3734123	5.37583e-07	4.65357e-07	6.21003e-07					18.3998	18.2601	18.0845	2.0707	1.665	2.5752	1313995	1.57588e-06	1.26713e-06	1.95982e-06
MOCK	34.1502	34.1214	34.4157	1	0.8194	1.2204	831638	1.20245e-06	9.85284e-07	1.46747e-06					16.5631	16.5221	16.2793	1	0.843	1.1862	2630724	3.80123e-07	3.20444e-07	4.50902e-07					19.208	19.0414	19.2236	1	0.8866	1.1279	1529602	6.53765e-07	5.79628e-07	7.37381e-07
	Ct derived from viral RNA (triplicate values)			RQ Values			Packaging Efficiency = Viral RQ/Cytoplasmic RQ normalized to transfection efficiency			Packaging efficiency relative to the WT (RPE)			Average RPE		Ct derived from viral RNA (triplicate values)			RQ Values			Packaging Efficiency = Viral RQ/Cytoplasmic RQ normalized to transfection efficiency			Packaging efficiency relative to the WT (RPE)			Average RPE		Ct derived from viral RNA (triplicate values)			RQ Values			Packaging Efficiency = Viral RQ/Cytoplasmic RQ normalized to transfection efficiency			Packaging efficiency relative to the WT (RPE)			Average RPE
	Ct 1	Ct 2	Ct 3	RQ	RQ MIN	RQ MAX	RQ	RQ MIN	RQ MAX	RQ	RQ MIN	RQ MAX			Ct 1	Ct 2	Ct 3	RQ	RQ MIN	RQ MAX	RQ	RQ MIN	RQ MAX	RQ	RQ MIN	RQ MAX			Ct 1	Ct 2	Ct 3	RQ	RQ MIN	RQ MAX	RQ	RQ MIN	RQ MAX	RQ	RQ MIN	RQ MAX
SP105	19.8169	19.5715	19.3649	3681.32	2827.19	4793.49	35963.3	29968.2	43157.6	0.035082	0.0285429	0.0431192	0.0355814		19.4155	19.5925	19.3838	63.1289	50.4905	78.9308	2.41651e+07	2.91636e+07	2.00232e+07	0.0561873	0.0712896	0.0442831	0.0572533		20.5478	20.5341	20.3962	106.411	89.617	126.352	1.44313e+08	1.50845e+08	1.38068e+08	0.277289	0.272658	0.282003	0.277317
WT	17.4354	17.3242	17.4023	72397.2	66251.8	79112.7	1.02512e+06	1.04994e+06	1.00089e+06	1	1	1	1		15.9948	15.8189	16.1284	231.204	190.371	280.795	4.30081e+08	4.09086e+08	4.52164e+08	1	1	1	1		16.5931	16.3976	16.4142	820.153	701.026	959.524	5.20441e+08	5.5324e+08	4.89597e+08	1	1	1	1
MOCK	36.5388	35.8957	38.0886	1	0.2824	3.5409	0	0	0	0	0	0	0		26.2476	26.3095	26.238	1	0.8522	1.1735	2630724	2.65943e+06	2.60256e+06	0	0	0	0		27.3399	27.3609	27.2957	1	0.8578	1.1657	1529602	1.47991e+06	1.58086e+06	0.00293905	0.002675	0.00322891	0.00294765
	Experiment 1														Experiment 2														Experiment 3
	Ct derived from cytoplasmic RNA (triplicate values)			RQ Values			Transfection Efficiency (SEAP assay)	Cytoplasmic RQ normalized to transfection efficiency							Ct derived from cytoplasmic RNA (triplicate values)			RQ Values			Transfection Efficiency (SEAP assay)	Cytoplasmic RQ normalized to transfection efficiency							Ct derived from cytoplasmic RNA (triplicate values)			RQ Values			Transfection Efficiency (SEAP assay)	Cytoplasmic RQ normalized to transfection efficiency
	Ct 1	Ct 2	Ct 3	RQ	RQ MIN	RQ MAX		RQ	RQ MIN	RQ MAX					Ct 1	Ct 2	Ct 3	RQ	RQ MIN	RQ MAX		RQ	RQ MIN	RQ MAX					Ct 1	Ct 2	Ct 3	RQ	RQ MIN	RQ MAX		RQ	RQ MIN	RQ MAX
SP106	19.5657	19.5721	19.6876	43960.8	36929.2	52331.1	812070	0.0541342	0.0454754	0.0644416					16.2114	16.1244	16.1314	1.6277	1.4972	1.7696	2712404	6.00095e-07	5.51983e-07	6.5241e-07					18.7709	18.4263	18.5912	2.0514	1.6388	2.568	1062087	1.93148e-06	1.543e-06	2.41788e-06
WT	19.5831	19.4114	19.4272	45388	40553.5	50798.9	642679	0.0706232	0.0631007	0.0790425					14.763	14.787	14.6012	2.0074	1.7377	2.3189	3734123	5.37583e-07	4.65357e-07	6.21003e-07					18.3998	18.2601	18.0845	2.0707	1.665	2.5752	1313995	1.57588e-06	1.26713e-06	1.95982e-06
MOCK	34.1502	34.1214	34.4157	1	0.8194	1.2204	831638	1.20245e-06	9.85284e-07	1.46747e-06					16.5631	16.5221	16.2793	1	0.843	1.1862	2630724	3.80123e-07	3.20444e-07	4.50902e-07					19.208	19.0414	19.2236	1	0.8866	1.1279	1529602	6.53765e-07	5.79628e-07	7.37381e-07
	Ct derived from viral RNA (triplicate values)			RQ Values			Packaging Efficiency = Viral RQ/Cytoplasmic RQ normalized to transfection efficiency			Packaging efficiency relative to the WT (RPE)			Average RPE		Ct derived from viral RNA (triplicate values)			RQ Values			Packaging Efficiency = Viral RQ/Cytoplasmic RQ normalized to transfection efficiency			Packaging efficiency relative to the WT (RPE)			Average RPE		Ct derived from viral RNA (triplicate values)			RQ Values			Packaging Efficiency = Viral RQ/Cytoplasmic RQ normalized to transfection efficiency			Packaging efficiency relative to the WT (RPE)			Average RPE
	Ct 1	Ct 2	Ct 3	RQ	RQ MIN	RQ MAX	RQ	RQ MIN	RQ MAX	RQ	RQ MIN	RQ MAX			Ct 1	Ct 2	Ct 3	RQ	RQ MIN	RQ MAX	RQ	RQ MIN	RQ MAX	RQ	RQ MIN	RQ MAX			Ct 1	Ct 2	Ct 3	RQ	RQ MIN	RQ MAX	RQ	RQ MIN	RQ MAX	RQ	RQ MIN	RQ MAX
SP106	21.8132	21.6263	22.1144	1287.76	964.313	1719.7	23788.3	21205.2	26686.1	0.0232054	0.0201966	0.0266624	0.0233548		21.0543	21.0501	21.0199	27.9576	26.1692	29.8683	4.65886e+07	4.74095e+07	4.57815e+07	0.108325	0.115891	0.10125	0.108489		22.191	22.1062	22.1471	41.0828	37.3852	45.146	2.12701e+07	2.42289e+07	1.86717e+07	0.0408694	0.0437946	0.0381369	0.0409336
WT	17.4354	17.3242	17.4023	72397.2	66251.8	79112.7	1.02512e+06	1.04994e+06	1.00089e+06	1	1	1	1		15.9948	15.8189	16.1284	231.204	190.371	280.795	4.30081e+08	4.09086e+08	4.52164e+08	1	1	1	1		16.5931	16.3976	16.4142	820.153	701.026	959.524	5.20441e+08	5.5324e+08	4.89597e+08	1	1	1	1
MOCK	36.5388	35.8957	38.0886	1	0.2824	3.5409	0	0	0	0	0	0	0		26.2476	26.3095	26.238	1	0.8522	1.1735	2630724	2.65943e+06	2.60256e+06	0	0	0	0		27.3399	27.3609	27.2957	1	0.8578	1.1657	1529602	1.47991e+06	1.58086e+06	0.00293905	0.002675	0.00322891	0.00294765
	Experiment 1														Experiment 2														Experiment 3
	Ct derived from cytoplasmic RNA (triplicate values)			RQ Values			Transfection Efficiency (SEAP assay)	Cytoplasmic RQ normalized to transfection efficiency							Ct derived from cytoplasmic RNA (triplicate values)			RQ Values			Transfection Efficiency (SEAP assay)	Cytoplasmic RQ normalized to transfection efficiency							Ct derived from cytoplasmic RNA (triplicate values)			RQ Values			Transfection Efficiency (SEAP assay)	Cytoplasmic RQ normalized to transfection efficiency
	Ct 1	Ct 2	Ct 3	RQ	RQ MIN	RQ MAX		RQ	RQ MIN	RQ MAX					Ct 1	Ct 2	Ct 3	RQ	RQ MIN	RQ MAX		RQ	RQ MIN	RQ MAX					Ct 1	Ct 2	Ct 3	RQ	RQ MIN	RQ MAX		RQ	RQ MIN	RQ MAX
SP107	18.6725	18.8718	18.8802	54592.3	45355.3	65710.6	396419	0.137714	0.114412	0.16576					16.2882	16.4648	16.2587	2.7813	2.3141	3.3427	2113259	1.31612e-06	1.09504e-06	1.58177e-06					19.276	19.0211	19.0657	1.5512	1.2812	1.8781	1300425	1.19284e-06	9.85216e-07	1.44422e-06
WT	19.5831	19.4114	19.4272	45388	40553.5	50798.9	642679	0.0706232	0.0631007	0.0790425					14.763	14.787	14.6012	2.0074	1.7377	2.3189	3734123	5.37583e-07	4.65357e-07	6.21003e-07					18.3998	18.2601	18.0845	2.0707	1.665	2.5752	1313995	1.57588e-06	1.26713e-06	1.95982e-06
MOCK	34.1502	34.1214	34.4157	1	0.8194	1.2204	831638	1.20245e-06	9.85284e-07	1.46747e-06					16.5631	16.5221	16.2793	1	0.843	1.1862	2630724	3.80123e-07	3.20444e-07	4.50902e-07					19.208	19.0414	19.2236	1	0.8866	1.1279	1529602	6.53765e-07	5.79628e-07	7.37381e-07
	Ct derived from viral RNA (triplicate values)			RQ Values			Packaging Efficiency = Viral RQ/Cytoplasmic RQ normalized to transfection efficiency			Packaging efficiency relative to the WT (RPE)			Average RPE		Ct derived from viral RNA (triplicate values)			RQ Values			Packaging Efficiency = Viral RQ/Cytoplasmic RQ normalized to transfection efficiency			Packaging efficiency relative to the WT (RPE)			Average RPE		Ct derived from viral RNA (triplicate values)			RQ Values			Packaging Efficiency = Viral RQ/Cytoplasmic RQ normalized to transfection efficiency			Packaging efficiency relative to the WT (RPE)			Average RPE
	Ct 1	Ct 2	Ct 3	RQ	RQ MIN	RQ MAX	RQ	RQ MIN	RQ MAX	RQ	RQ MIN	RQ MAX			Ct 1	Ct 2	Ct 3	RQ	RQ MIN	RQ MAX	RQ	RQ MIN	RQ MAX	RQ	RQ MIN	RQ MAX			Ct 1	Ct 2	Ct 3	RQ	RQ MIN	RQ MAX	RQ	RQ MIN	RQ MAX	RQ	RQ MIN	RQ MAX
SP107	20.4678	20.0993	20.5344	2476.35	1902.17	3223.86	17981.9	16625.6	19448.9	0.0175413	0.0158348	0.0194316	0.0176026		20.0341	19.9896	20.064	37.9129	29.5874	48.5812	2.88066e+07	2.70195e+07	3.07131e+07	0.0669795	0.0660484	0.0679246	0.0669842		21.5815	21.302	21.3997	57.5047	45.7183	72.3297	4.82082e+07	4.64043e+07	5.00822e+07	0.0926295	0.0838774	0.102293	0.0929332
WT	17.4354	17.3242	17.4023	72397.2	66251.8	79112.7	1.02512e+06	1.04994e+06	1.00089e+06	1	1	1	1		15.9948	15.8189	16.1284	231.204	190.371	280.795	4.30081e+08	4.09086e+08	4.52164e+08	1	1	1	1		16.5931	16.3976	16.4142	820.153	701.026	959.524	5.20441e+08	5.5324e+08	4.89597e+08	1	1	1	1
MOCK	36.5388	35.8957	38.0886	1	0.2824	3.5409	0	0	0	0	0	0	0		26.2476	26.3095	26.238	1	0.8522	1.1735	2630724	2.65943e+06	2.60256e+06	0	0	0	0		27.3399	27.3609	27.2957	1	0.8578	1.1657	1529602	1.47991e+06	1.58086e+06	0.00293905	0.002675	0.00322891	0.00294765
	Experiment 1														Experiment 2														Experiment 3
	Ct derived from cytoplasmic RNA (triplicate values)			RQ Values			Transfection Efficiency (SEAP assay)	Cytoplasmic RQ normalized to transfection efficiency							Ct derived from cytoplasmic RNA (triplicate values)			RQ Values			Transfection Efficiency (SEAP assay)	Cytoplasmic RQ normalized to transfection efficiency							Ct derived from cytoplasmic RNA (triplicate values)			RQ Values			Transfection Efficiency (SEAP assay)	Cytoplasmic RQ normalized to transfection efficiency
	Ct 1	Ct 2	Ct 3	RQ	RQ MIN	RQ MAX		RQ	RQ MIN	RQ MAX					Ct 1	Ct 2	Ct 3	RQ	RQ MIN	RQ MAX		RQ	RQ MIN	RQ MAX					Ct 1	Ct 2	Ct 3	RQ	RQ MIN	RQ MAX		RQ	RQ MIN	RQ MAX
SP108	19.432	19.407	19.0511	0.9948	0.7284	1.3585	1356009	7.33623e-07	5.37165e-07	1.00184e-06					20.0225	20.2602	20.1813	0.949	0.8193	1.0993	524214	1.81033e-06	1.56291e-06	2.09704e-06					20.5338	20.1004	20.6346	0.6409	0.4567	0.8993	488814	1.31113e-06	9.34302e-07	1.83976e-06
WT	18.3998	18.2601	18.0845	2.0707	1.665	2.5752	1313995	1.57588e-06	1.26713e-06	1.95982e-06					19.2689	19.1627	19.1267	1.4573	1.2876	1.6493	754449	1.93161e-06	1.70668e-06	2.1861e-06					18.9574	18.638	18.9229	2.0882	1.6597	2.6272	727165	2.8717e-06	2.28243e-06	3.61294e-06
MOCK	19.208	19.0414	19.2236	1	0.8866	1.1279	1529602	6.53765e-07	5.79628e-07	7.37381e-07					19.3752	19.175	19.0748	1	0.8398	1.1908	653937	1.5292e-06	1.28422e-06	1.82097e-06					18.8786	19.1739	19.1817	1	0.8158	1.2258	561529	1.78085e-06	1.45282e-06	2.18297e-06
	Ct derived from viral RNA (triplicate values)			RQ Values			Packaging Efficiency = Viral RQ/Cytoplasmic RQ normalized to transfection efficiency			Packaging efficiency relative to the WT (RPE)			Average RPE		Ct derived from viral RNA (triplicate values)			RQ Values			Packaging Efficiency = Viral RQ/Cytoplasmic RQ normalized to transfection efficiency			Packaging efficiency relative to the WT (RPE)			Average RPE		Ct derived from viral RNA (triplicate values)			RQ Values			Packaging Efficiency = Viral RQ/Cytoplasmic RQ normalized to transfection efficiency			Packaging efficiency relative to the WT (RPE)			Average RPE
	Ct 1	Ct 2	Ct 3	RQ	RQ MIN	RQ MAX	RQ	RQ MIN	RQ MAX	RQ	RQ MIN	RQ MAX			Ct 1	Ct 2	Ct 3	RQ	RQ MIN	RQ MAX	RQ	RQ MIN	RQ MAX	RQ	RQ MIN	RQ MAX			Ct 1	Ct 2	Ct 3	RQ	RQ MIN	RQ MAX	RQ	RQ MIN	RQ MAX	RQ	RQ MIN	RQ MAX
SP108	16.1734	16.5344	16.671	627.38	470.301	836.922	8.55179e+08	8.75526e+08	8.35387e+08	1.64318	1.58254	1.70627	1.644		18.7714	19.0266	18.883	230.683	181.912	292.529	1.27426e+08	1.16393e+08	1.39496e+08	0.854568	0.721287	1.01237	0.862743		17.5217	17.6972	18.0264	492.109	367.416	659.12	3.75331e+08	3.93252e+08	3.58264e+08	1.7294	1.67886	1.78155	1.72994
WT	16.5931	16.3976	16.4142	820.153	701.026	959.524	5.20441e+08	5.5324e+08	4.89597e+08	1	1	1	1		19.6286	19.6434	19.6102	288.025	275.404	301.225	1.49111e+08	1.61368e+08	1.37791e+08	1	1	1	1		17.8698	17.866	17.7497	623.245	534.629	726.55	2.1703e+08	2.34237e+08	2.01097e+08	1	1	1	1
MOCK	27.3399	27.3609	27.2957	1	0.8578	1.1657	1529602	1.47991e+06	1.58086e+06	0.00293905	0.002675	0.00322891	0.00294765		28.3203	28.1837	28.1869	1	0.8317	1.2024	653937	647630	660307	0.00438556	0.00401336	0.00479209	0.00439701		26.8315	26.8259	26.8623	1	0.9285	1.077	561529	639102	493365	0	0	0	0
			Relative RNA Packaging Efficiency Plotted in Figure 2C
			Clone Name	Experiment 1	Experiment 2	Experiment 3	Average	SD
			SP101	0.832933	0.879789	0.739718	0.81748	0.0713025
			SP102	0.020707	0.111266	0.25778	0.129918	0.119632
			SP103	0.528492	0.945534	1.45331	0.97578	0.463152
			SP104	0.819159	1.29607	0.980813	1.03201	0.242543
			SP105	0.0355814	0.0572533	0.277317	0.123384	0.13375
			SP106	0.0233548	0.108489	0.0409336	0.0575924	0.0449453
			SP107	0.0176026	0.0669842	0.0929332	0.0591733	0.0382679
			SP108	1.644	0.862743	1.72994	1.41223	0.477803
			WT	1	1	1	1	1.64146e-09
			MOCK	0	0	0.00294765	0.000982551	0.00170183

## Sheet: Figure 2D
Numerical values used to plot Figure 2D -Relative RNA Transduction Efficiency (CFU/mL)
Abbreviations:
Colony Forming Units (CFU)/ml; WT = Wild type; SEAP, Secreted alkaline phosphatase assay.
Clone Name	Experiment 1								Experiment 2								Experiment 3
	CFU/mL (duplicate counts)		Average CFU/mL	Transfection Efficiency (SEAP assay)	SEAP normalized to WT	CFU/mL normalized to SEAP	Relative RNA Transduction Efficiency (CFU/mL normalized to WT)		CFU/mL (duplicate counts)		Average CFU/mL	Transfection Efficiency (SEAP assay)	SEAP normalized to WT	CFU/mL normalized to SEAP	Relative RNA Transduction Efficiency (CFU/mL normalized to WT)		CFU/mL (duplicate counts)		Average CFU/mL	Transfection Efficiency (SEAP assay)	SEAP normalized to WT	CFU/mL normalized to SEAP	Relative RNA Transduction Efficiency (CFU/mL normalized to WT)
	1	2							1	2							1	2
SP101	2100	3080	2590	450151	0.898146	2883.72	0.897515		7560	10160	8860	1695851	0.45415	19509	0.701762		3360	3010	3185	753436	0.573393	5554.65	0.611409
WT	3100	3326	3213	501200	1	3213	1		28000	27600	27800	3734123	1	27800	1		9640	8530	9085	1313995	1	9085	1
MOCK	0	0	0	414661	0.827336	0	0		0	0	0	2630724	0.704509	0	0		0	0	0	414661	0.315573	0	0
Clone Name	Experiment 1								Experiment 2								Experiment 3
	CFU/mL (duplicate counts)		Average CFU/mL	Transfection Efficiency (SEAP assay)	SEAP normalized to WT	CFU/mL normalized to SEAP	Relative RNA Transduction Efficiency (CFU/mL normalized to WT)		CFU/mL (duplicate counts)		Average CFU/mL	Transfection Efficiency (SEAP assay)	SEAP normalized to WT	CFU/mL normalized to SEAP	Relative RNA Transduction Efficiency (CFU/mL normalized to WT)		CFU/mL (duplicate counts)		Average CFU/mL	Transfection Efficiency (SEAP assay)	SEAP normalized to WT	CFU/mL normalized to SEAP	Relative RNA Transduction Efficiency (CFU/mL normalized to WT)
	1	2							1	2							1	2
SP102	100	80	90	530573	0.825565	109.016	0.0299085		2980	2800	2890	2299685	0.615857	4692.65	0.1688		430	540	485	464756	0.61602	787.312	0.196582
WT	3780	3510	3645	642679	1	3645	1		28000	27600	27800	3734123	1	27800	1		3880	4130	4005	754449	1	4005	1
MOCK	0	0	0	831638	1.29402	0	0		0	0	0	2630724	0.704509	0	0		0	0	0	653937	0.866774	0	0
Clone Name	Experiment 1								Experiment 2								Experiment 3
	CFU/mL (duplicate counts)		Average CFU/mL	Transfection Efficiency (SEAP assay)	SEAP normalized to WT	CFU/mL normalized to SEAP	Relative RNA Transduction Efficiency (CFU/mL normalized to WT)		CFU/mL (duplicate counts)		Average CFU/mL	Transfection Efficiency (SEAP assay)	SEAP normalized to WT	CFU/mL normalized to SEAP	Relative RNA Transduction Efficiency (CFU/mL normalized to WT)		CFU/mL (duplicate counts)		Average CFU/mL	Transfection Efficiency (SEAP assay)	SEAP normalized to WT	CFU/mL normalized to SEAP	Relative RNA Transduction Efficiency (CFU/mL normalized to WT)
	1	2							1	2							1	2
SP103	4040	4250	4145	574295	1.14584	3617.43	1.12587		8160	7560	7860	1081395	0.822983	9550.63	1.05125		4300	4820	4560	577713	0.765742	5955.01	1.48689
WT	3100	3326	3213	501200	1	3213	1		9640	8530	9085	1313995	1	9085	1		3880	4130	4005	754449	1	4005	1
MOCK	0	0	0	414661	0.827336	0	0		0	0	0	1529602	1.16409	0	0		0	0	0	653937	0.866774	0	0
Clone Name	Experiment 1								Experiment 2								Experiment 3
	CFU/mL (duplicate counts)		Average CFU/mL	Transfection Efficiency (SEAP assay)	SEAP normalized to WT	CFU/mL normalized to SEAP	Relative RNA Transduction Efficiency (CFU/mL normalized to WT)		CFU/mL (duplicate counts)		Average CFU/mL	Transfection Efficiency (SEAP assay)	SEAP normalized to WT	CFU/mL normalized to SEAP	Relative RNA Transduction Efficiency (CFU/mL normalized to WT)		CFU/mL (duplicate counts)		Average CFU/mL	Transfection Efficiency (SEAP assay)	SEAP normalized to WT	CFU/mL normalized to SEAP	Relative RNA Transduction Efficiency (CFU/mL normalized to WT)
	1	2							1	2							1	2
SP104	12140	14540	13340	1161655	0.311092	42881.2	1.54249		5340	6700	6020	1213949	0.923861	6516.13	0.717241		2980	3400	3190	477784	0.633289	5037.2	1.25773
WT	28000	27600	27800	3734123	1	27800	1		9640	8530	9085	1313995	1	9085	1		3880	4130	4005	754449	1	4005	1
MOCK	0	0	0	2630724	0.704509	0	0		0	0	0	1529602	1.16409	0	0		0	0	0	653937	0.866774	0	0
Clone Name	Experiment 1								Experiment 2								Experiment 3
	CFU/mL (duplicate counts)		Average CFU/mL	Transfection Efficiency (SEAP assay)	SEAP normalized to WT	CFU/mL normalized to SEAP	Relative RNA Transduction Efficiency (CFU/mL normalized to WT)		CFU/mL (duplicate counts)		Average CFU/mL	Transfection Efficiency (SEAP assay)	SEAP normalized to WT	CFU/mL normalized to SEAP	Relative RNA Transduction Efficiency (CFU/mL normalized to WT)		CFU/mL (duplicate counts)		Average CFU/mL	Transfection Efficiency (SEAP assay)	SEAP normalized to WT	CFU/mL normalized to SEAP	Relative RNA Transduction Efficiency (CFU/mL normalized to WT)
	1	2							1	2							1	2
SP105	120	240	180	759995	1.18254	152.214	0.0417598		2780	3110	2945	1357142	0.363443	8103.05	0.291477		535	470	502.5	1558663	1.1862	423.621	0.0466286
WT	3780	3510	3645	642679	1	3645	1		28000	27600	27800	3734123	1	27800	1		9640	8530	9085	1313995	1	9085	1
MOCK	0	0	0	831638	1.29402	0	0		0	0	0	2630724	0.704509	0	0		0	0	0	1529602	1.16409	0	0
Clone Name	Experiment 1								Experiment 2								Experiment 3
	CFU/mL (duplicate counts)		Average CFU/mL	Transfection Efficiency (SEAP assay)	SEAP normalized to WT	CFU/mL normalized to SEAP	Relative RNA Transduction Efficiency (CFU/mL normalized to WT)		CFU/mL (duplicate counts)		Average CFU/mL	Transfection Efficiency (SEAP assay)	SEAP normalized to WT	CFU/mL normalized to SEAP	Relative RNA Transduction Efficiency (CFU/mL normalized to WT)		CFU/mL (duplicate counts)		Average CFU/mL	Transfection Efficiency (SEAP assay)	SEAP normalized to WT	CFU/mL normalized to SEAP	Relative RNA Transduction Efficiency (CFU/mL normalized to WT)
	1	2							1	2							1	2
SP106	0	20	10	812070	1.26357	7.91408	0.00217122		1860	1820	1840	2712404	0.726383	2533.1	0.0911186		165	170	167.5	1062087	0.808288	207.228	0.0228099
WT	3780	3510	3645	642679	1	3645	1		28000	27600	27800	3734123	1	27800	1		9640	8530	9085	1313995	1	9085	1
MOCK	0	0	0	831638	1.29402	0	0		0	0	0	2630724	0.704509	0	0		0	0	0	1529602	1.16409	0	0
Clone Name	Experiment 1								Experiment 2								Experiment 3
	CFU/mL (duplicate counts)		Average CFU/mL	Transfection Efficiency (SEAP assay)	SEAP normalized to WT	CFU/mL normalized to SEAP	Relative RNA Transduction Efficiency (CFU/mL normalized to WT)		CFU/mL (duplicate counts)		Average CFU/mL	Transfection Efficiency (SEAP assay)	SEAP normalized to WT	CFU/mL normalized to SEAP	Relative RNA Transduction Efficiency (CFU/mL normalized to WT)		CFU/mL (duplicate counts)		Average CFU/mL	Transfection Efficiency (SEAP assay)	SEAP normalized to WT	CFU/mL normalized to SEAP	Relative RNA Transduction Efficiency (CFU/mL normalized to WT)
	1	2							1	2							1	2
SP107	80	80	80	396419	0.616823	129.697	0.0355821		1760	2960	2360	2113259	0.565932	4170.11	0.150004		285	230	257.5	1300425	0.989673	260.187	0.0286392
WT	3780	3510	3645	642679	1	3645	1		28000	27600	27800	3734123	1	27800	1		9640	8530	9085	1313995	1	9085	1
MOCK	0	0	0	831638	1.29402	0	0		0	0	0	2630724	0.704509	0	0		0	0	0	1529602	1.16409	0	0
Clone Name	Experiment 1								Experiment 2								Experiment 3
	CFU/mL (duplicate counts)		Average CFU/mL	Transfection Efficiency (SEAP assay)	SEAP normalized to WT	CFU/mL normalized to SEAP	Relative RNA Transduction Efficiency (CFU/mL normalized to WT)		CFU/mL (duplicate counts)		Average CFU/mL	Transfection Efficiency (SEAP assay)	SEAP normalized to WT	CFU/mL normalized to SEAP	Relative RNA Transduction Efficiency (CFU/mL normalized to WT)		CFU/mL (duplicate counts)		Average CFU/mL	Transfection Efficiency (SEAP assay)	SEAP normalized to WT	CFU/mL normalized to SEAP	Relative RNA Transduction Efficiency (CFU/mL normalized to WT)
	1	2							1	2							1	2
SP108	6960	10920	8940	1421424	0.380658	23485.6	0.844807		1900	2170	2035	524214	0.69483	2928.77	0.731279		3440	4020	3730	488814	0.672219	5548.79	0.76535
WT	28000	27600	27800	3734123	1	27800	1		3880	4130	4005	754449	1	4005	1		6980	7520	7250	727165	1	7250	1
MOCK	0	0	0	2630724	0.704509	0	0		0	0	0	653937	0.866774	0	0		0	0	0	561529	0.772217	0	0
Relative RNA Transduction Efficiency Plotted in Figure 2D
Clone Name	Experiment 1	Experiment 2	Experiment 3	Average	SD
SP101	0.897515	0.701762	0.611409	0.736895	0.146253
SP102	0.0299085	0.1688	0.196582	0.131764	0.0892962
SP103	1.12587	1.05125	1.48689	1.22134	0.232983
SP104	1.54249	0.717241	1.25773	1.17249	0.419176
SP105	0.0417598	0.291477	0.0466286	0.126622	0.142789
SP106	0.00217122	0.0911186	0.0228099	0.0386999	0.0465541
SP107	0.0355821	0.150004	0.0286392	0.0714085	0.0681543
SP108	0.844807	0.731279	0.76535	0.780479	0.0582566
WT	1	1	1	1	1.64146e-09
MOCK	0	0	0.00294765	0.000982551	0.00170183

## Sheet: Figure 3D
Numerical values used to plot Figure 3D
Dimerization Efficiency (%) from 3 independent experiments and their Mean
Clone Name	Experiment 1	Experiment 2	Experiment 3	Mean	SD
SA35(WT)	87.8	85.1	79.4	84.1	4.28836
SP101i	72.6	91.3	87.2	83.7	9.82904
SP102i	70.2	91.3	83.5	81.6667	10.6688
SP105i	61.4	90.3	84.2	78.6333	15.233
SP106i	56.2	78.7	61.5	65.4667	11.7628
SP107i	66.2	93.2	86.6	82	14.0755
SP108i	68.3	87.2	79.1	78.2	9.48209
SP109i	79.7	87.2	76.5	81.1333	5.49212

## Sheet: Figure 8A
Numerical values used to plot Figure 8A-Relative RNA Packaging Efficiency (RPE)
Abbreviations:
Ct = Cycle threshold; RQ = Relative Quantitation; RQ MIN = Minimum RQ; RQ MAX = Maximum RQ; SEAP, Secreted alkaline phosphatase assay); RPE = Relative RNA packaging efficiency; WT = Wild type.
Note: RQ values were derived from the average Ct of each sample
Clone Name	Experiment 1														Experiment 2														Experiment 3
	Ct derived from cytoplasmic RNA (triplicate values)			RQ Values			Transfection Efficiency (SEAP assay)	Cytoplasmic RQ normalized to transfection efficiency							Ct derived from cytoplasmic RNA (triplicate values)			RQ Values			Transfection Efficiency (SEAP assay)	Cytoplasmic RQ normalized to transfection efficiency							Ct derived from cytoplasmic RNA (triplicate values)			RQ Values			Transfection Efficiency (SEAP assay)	Cytoplasmic RQ normalized to transfection efficiency
	Ct 1	Ct 2	Ct 3	RQ	RQ MIN	RQ MAX		RQ	RQ MIN	RQ MAX					Ct 1	Ct 2	Ct 3	RQ	RQ MIN	RQ MAX		RQ	RQ MIN	RQ MAX					Ct 1	Ct 2	Ct 3	RQ	RQ MIN	RQ MAX		RQ	RQ MIN	RQ MAX
SP105	18.894	18.8018	18.9224	77795.6	71697.5	84412.2	759995	0.102363	0.0943395	0.111069					15.5441	15.0951	15.827	3.5454	2.3496	5.3498	1357142	2.6124e-06	1.73129e-06	3.94196e-06					19.1332	19.0804	19.4371	1.1493	0.926	1.4264	1558663	7.37363e-07	5.94099e-07	9.15143e-07
WT	19.5831	19.4114	19.4272	45388	40553.5	50798.9	642679	0.0706232	0.0631007	0.0790425					14.763	14.787	14.6012	2.0074	1.7377	2.3189	3734123	5.37583e-07	4.65357e-07	6.21003e-07					18.3998	18.2601	18.0845	2.0707	1.665	2.5752	1313995	1.57588e-06	1.26713e-06	1.95982e-06
MOCK	34.1502	34.1214	34.4157	1	0.8194	1.2204	831638	1.20245e-06	9.85284e-07	1.46747e-06					16.5631	16.5221	16.2793	1	0.843	1.1862	2630724	3.80123e-07	3.20444e-07	4.50902e-07					19.208	19.0414	19.2236	1	0.8866	1.1279	1529602	6.53765e-07	5.79628e-07	7.37381e-07
	Ct derived from viral RNA			RQ Values			Packaging Efficiency = Viral RQ/Cytoplasmic RQ normalized to transfection efficiency			Packaging efficiency relative to the WT (RPE)			Average RPE		Ct derived from viral RNA (triplicate values)			RQ Values			Packaging Efficiency = Viral RQ/Cytoplasmic RQ normalized to transfection efficiency			Packaging efficiency relative to the WT (RPE)			Average RPE		Ct derived from viral RNA (triplicate values)			RQ Values			Packaging Efficiency = Viral RQ/Cytoplasmic RQ normalized to transfection efficiency			Packaging efficiency relative to the WT (RPE)			Average RPE
	Ct 1	Ct 2	Ct 3	RQ	RQ MIN	RQ MAX	RQ	RQ MIN	RQ MAX	RQ	RQ MIN	RQ MAX			Ct 1	Ct 2	Ct 3	RQ	RQ MIN	RQ MAX	RQ	RQ MIN	RQ MAX	RQ	RQ MIN	RQ MAX			Ct 1	Ct 2	Ct 3	RQ	RQ MIN	RQ MAX	RQ	RQ MIN	RQ MAX	RQ	RQ MIN	RQ MAX
SP105	19.8169	19.5715	19.3649	3681.32	2827.19	4793.49	35963.3	29968.2	43157.6	0.035082	0.0285429	0.0431192	0.0355814		19.4155	19.5925	19.3838	63.1289	50.4905	78.9308	2.41651e+07	2.91636e+07	2.00232e+07	0.0561873	0.0712896	0.0442831	0.0572533		20.5478	20.5341	20.3962	106.411	89.617	126.352	1.44313e+08	1.50845e+08	1.38068e+08	0.277289	0.272658	0.282003	0.277317
WT	17.4354	17.3242	17.4023	72397.2	66251.8	79112.7	1.02512e+06	1.04994e+06	1.00089e+06	1	1	1	1		15.9948	15.8189	16.1284	231.204	190.371	280.795	4.30081e+08	4.09086e+08	4.52164e+08	1	1	1	1		16.5931	16.3976	16.4142	820.153	701.026	959.524	5.20441e+08	5.5324e+08	4.89597e+08	1	1	1	1
MOCK	36.5388	35.8957	38.0886	1	0.2824	3.5409	0	0	0	0	0	0	0		26.2476	26.3095	26.238	1	0.8522	1.1735	2630724	2.65943e+06	2.60256e+06	0	0	0	0		27.3399	27.3609	27.2957	1	0.8578	1.1657	1529602	1.47991e+06	1.58086e+06	0.00293905	0.002675	0.00322891	0.00294765
	Experiment 1														Experiment 2														Experiment 3
	Ct derived from cytoplasmic RNA (triplicate values)			RQ Values			Transfection Efficiency (SEAP assay)	Cytoplasmic RQ normalized to transfection efficiency							Ct derived from cytoplasmic RNA (triplicate values)			RQ Values			Transfection Efficiency (SEAP assay)	Cytoplasmic RQ normalized to transfection efficiency							Ct derived from cytoplasmic RNA (triplicate values)			RQ Values			Transfection Efficiency (SEAP assay)	Cytoplasmic RQ normalized to transfection efficiency
	Ct 1	Ct 2	Ct 3	RQ	RQ MIN	RQ MAX		RQ	RQ MIN	RQ MAX					Ct 1	Ct 2	Ct 3	RQ	RQ MIN	RQ MAX		RQ	RQ MIN	RQ MAX					Ct 1	Ct 2	Ct 3	RQ	RQ MIN	RQ MAX		RQ	RQ MIN	RQ MAX
SP109	19.2035	19.0897	19.2169	2.1155	1.8067	2.477	654087	3.23428e-06	2.76217e-06	3.78696e-06					19.6059	19.3039	19.6712	0.9297	0.7431	1.1632	706371	1.31616e-06	1.052e-06	1.64673e-06					20.4057	20.0215	19.802	1.2218	0.8553	1.7452	1003832	1.21714e-06	8.52035e-07	1.73854e-06
WT	18.9951	18.4743	18.915	1.5538	1.0782	2.2392	674003	2.30533e-06	1.5997e-06	3.32224e-06					18.5991	18.8362	18.6209	1.0165	0.8657	1.1935	831744	1.22213e-06	1.04083e-06	1.43494e-06					20.0812	20.0136	20.3744	1.1415	0.8778	1.4843	948073	1.20402e-06	9.25878e-07	1.5656e-06
MOCK	18.7133	19.113	19.3338	1	0.6687	1.4953	7877065	1.26951e-07	8.4892e-08	1.8983e-07					18.7075	18.73	18.8166	1	0.8431	1.1861	461396	2.16734e-06	1.82728e-06	2.57068e-06					20.0606	20.38	20.4575	1	0.7607	1.3145	969467	1.03149e-06	7.84658e-07	1.3559e-06
	Ct derived from viral RNA (triplicate values)			RQ Values			Packaging Efficiency = Viral RQ/Cytoplasmic RQ normalized to transfection efficiency			Packaging efficiency relative to the WT (RPE)			Average RPE		Ct derived from viral RNA (triplicate values)			RQ Values			Packaging Efficiency = Viral RQ/Cytoplasmic RQ normalized to transfection efficiency			Packaging efficiency relative to the WT (RPE)			Average RPE		Ct derived from viral RNA (triplicate values)			RQ Values			Packaging Efficiency = Viral RQ/Cytoplasmic RQ normalized to transfection efficiency			Packaging efficiency relative to the WT (RPE)			Average RPE
	Ct 1	Ct 2	Ct 3	RQ	RQ MIN	RQ MAX	RQ	RQ MIN	RQ MAX	RQ	RQ MIN	RQ MAX			Ct 1	Ct 2	Ct 3	RQ	RQ MIN	RQ MAX	RQ	RQ MIN	RQ MAX	RQ	RQ MIN	RQ MAX			Ct 1	Ct 2	Ct 3	RQ	RQ MIN	RQ MAX	RQ	RQ MIN	RQ MAX	RQ	RQ MIN	RQ MAX
SP109	17.559	17.8253	17.7349	370.722	313.708	438.098	1.14623e+08	1.13573e+08	1.15686e+08	0.736859	0.562183	0.965844	0.754962		19.4785	18.6648	Undetermined	331.298	131.866	832.345	2.51715e+08	1.25349e+08	5.05454e+08	1.08349	0.655053	1.79196	1.17683		19.5724	19.2343	19.6666	480.654	364.133	634.46	3.94906e+08	4.27369e+08	3.64939e+08	0.845709	0.800533	0.893439	0.846561
WT	18.5601	18.541	18.676	358.608	323.173	397.928	1.55556e+08	2.02021e+08	1.19777e+08	1	1	1	1		19.3354	19.0594	19.3004	283.925	199.169	404.749	2.3232e+08	1.91357e+08	2.82068e+08	1	1	1	1		19.1811	19.0708	19.2794	562.22	494.285	639.492	4.66952e+08	5.33855e+08	4.08465e+08	1	1	1	1
MOCK	26.6047	26.8311	26.7663	1	0.8154	1.2264	7.87706e+06	9.60514e+06	6.46053e+06	0	0	0	0		26.569	Undetermined	26.6878	1	0.7088	1.4107	461396	387899	548766	0	0	0	0		27.858	28.3292	28.3667	1	0.7208	1.3873	969467	918617	1.02316e+06	0.00207616	0.00172072	0.00250488	0.00210059
Numerical values used to plot Figure 8A-Relative RNA Propagation Efficiency (CFU/mL)
Abbreviations:
Colony Forming Units (CFU)/ml; WT = Wild type; SEAP, Secreted alkaline phosphatase assay.
			Clone SP105															Clone SP109
Clone Name	Experiment 1														Clone Name	Experiment 1
	CFU/mL (duplicate counts)		Average CFU/mL	Transfection Efficiency (SEAP assay)	SEAP normalized to WT	CFU/mL normalized to SEAP	Relative RNA Propagation Efficiency (CFU/mL normalized to WT)									CFU/mL (duplicate counts)		Average CFU/mL	Transfection Efficiency (SEAP assay)	SEAP normalized to WT	CFU/mL normalized to SEAP	Relative RNA Propagation Efficiency (CFU/mL normalized to WT)
	1	2														1	2
SP105	120	240	180	759995	1.18254	152.214	0.0417598								SP109	12356	10487	11421.5	654087	0.970451	11769.3	0.809998
WT	3780	3510	3645	642679	1	3645	1								WT	12980	16080	14530	674003	1	14530	1
MOCK	0	0	0	831638	1.29402	0	0								MOCK	0	0	0	787065	1.16775	0	0
	Experiment 2															Experiment 2
	CFU/mL (duplicate counts)		Average CFU/mL	Transfection Efficiency (SEAP assay)	SEAP normalized to WT	CFU/mL normalized to SEAP	Relative RNA Propagation Efficiency (CFU/mL normalized to WT)									CFU/mL (duplicate counts)		Average CFU/mL	Transfection Efficiency (SEAP assay)	SEAP normalized to WT	CFU/mL normalized to SEAP	Relative RNA Propagation Efficiency (CFU/mL normalized to WT)
	1	2														1	2
SP105	2780	3110	2945	1357142	0.363443	8103.05	0.291477								SP109	13978	14960	14469	706371	0.849265	17037.1	1.24997
WT	28000	27600	27800	3734123	1	27800	1								WT	13260	14000	13630	831744	1	13630	1
MOCK	0	0	0	2630724	0.704509	0	0								MOCK	0	0	0	461396	0.554733	0	0
	Experiment 3															Experiment 3
	CFU/mL (duplicate counts)		Average CFU/mL	Transfection Efficiency (SEAP assay)	SEAP normalized to WT	CFU/mL normalized to SEAP	Relative RNA Propagation Efficiency (CFU/mL normalized to WT)									CFU/mL (duplicate counts)		Average CFU/mL	Transfection Efficiency (SEAP assay)	SEAP normalized to WT	CFU/mL normalized to SEAP	Relative RNA Propagation Efficiency (CFU/mL normalized to WT)
	1	2														1	2
SP105	535	470	502.5	1558663	1.1862	423.621	0.0466286								SP109	6190	6397	6293.5	1003832	1.05881	5943.92	1.10998
WT	9640	8530	9085	1313995	1	9085	1								WT	5080	5630	5355	948073	1	5355	1
MOCK	0	0	0	1529602	1.16409	0	0								MOCK	0	0	0	969467	1.02257	0	0
	Relative RNA Packaging Efficiency Plotted in Figure 8A
	Clone Name	Experiment 1	Experiment 2	Experiment 3	Average	SD
	SP105	0.0355814	0.0572533	0.277317	0.123384	0.13375
	SP109	0.754962	1.17683	0.846561	0.926119	0.221903
	Relative RNA Propagation Efficiency Plotted in Figure 8A
	Clone Name	Experiment 1	Experiment 2	Experiment 3	Average	SD
	SP105	0.0417598	0.291477	0.0466286	0.126622	0.142789
	SP109	0.809998	1.24997	1.10998	1.05665	0.224781

## Sheet: Figure 9A & B
Numerical values used to plot Figure 9 A
Membrane bound radioactivity from 3 independent experiments and their Mean used to fit the Hill's equation
Clone Name	Pr77Gag (nM)	Bound RNA (cpm)
		Experiment 1	Experiment 2	Experiment 3	Mean	SD
SA35 (WT)	200	33429.7	14837.1	20525	22930.6	9526.87
	400	60602.3	27468.5	44267.6	44112.8	16567.4
	600	63366.5	39716.9	45755.6	49613	12287.6
	800	76764.4	58900.6	71669.8	69111.6	9202.59
	1000	119478	83335.4	84428.5	95747.2	20558.4
	1500	125716	90912.2	101036	105888	17902.2
	2000	162176	117793	103663	127878	30532.1
	2500	100122	102570	104539	102410	2213.05
	3000	102712	104334	98966.9	102005	2752.88
Clone Name	Pr77Gag (nM)	Bound RNA (cpm)
		Experiment 1	Experiment 2	Experiment 3	Mean	SD
SP101i	200	56089.1	12996.8	12835	27307	24926.2
	400	100818	36408.7	25343.1	54190.1	40758.6
	600	89093.4	54359.6	34744.5	59399.2	27522.7
	800	113232	46037.7	48225	69165	38179
	1000	135423	83616.1	84725.6	101255	29595.5
	1500	92972	117104	98109.1	102728	12711.9
	2000	142794	122238	98479.8	121171	22176.4
	2500	105325	84419.5	64293.8	84679.6	20517.1
	3000	103969	60123.5	102913	89001.8	25014.9
SP102i	200	15632.8	8198.11	11225.9	11685.6	3738.62
	400	12732.6	25348.5	19614.8	19232	6316.67
	600	24455.4	44800	31312.9	33522.8	10350.8
	800	28463.8	36975.3	37160.1	34199.7	4968.28
	1000	43253.9	66417.4	57685.5	55785.6	11698
	1500	63366.9	79247.4	71362.3	71325.6	7940.36
	2000	69088.7	74196.4	74432.2	72572.4	3019.31
	2500	51256.5	55693.3	85152.3	64034	18423
	3000	68256	60387.8	83775	70806.3	11900.4
Clone Name	Pr77Gag (nM)	Bound RNA (cpm)
		Experiment 1	Experiment 2	Experiment 3	Mean	SD
SP105i	200	16904.4	18783.3	16036	17241.2	1404.29
	400	22100.1	27052.3	30363.5	26505.3	4158.76
	600	26784.6	33811.6	37527.9	32708	5456
	800	41199.1	53715.9	48619	47844.7	6294.23
	1000	46565.2	51536.4	50669.7	49590.4	2655.55
	1500	61383.2	72584	60741.5	64902.9	6659.78
	2000	62982.3	73611	61272.4	65955.2	6685
	2500	58734.8	69484.7	66541.5	64920.3	5555.28
	3000	47247.4	54707.8	47990.1	49981.8	4109.67
SP106i	200	14132.2	16316	16625	15691.1	1358.82
	400	17361.6	24462.6	25114.3	22312.8	4300.26
	600	22383.9	30798.4	34480.5	29220.9	6200.63
	800	26857.4	30209.1	27399	28155.2	1799.27
	1000	48998.7	59583.7	46361.3	51647.9	6997.98
	1500	24441.8	28469.1	59305.4	37405.4	19072.5
	2000	36715.1	39756.9	52543	43005	8399.01
	2500	49391.9	54018.2	64974	56128	8002.45
	3000	51785.7	61660	69688.3	61044.7	8967.12
Clone Name	Pr77Gag (nM)	Bound RNA (cpm)
		Experiment 1	Experiment 2	Experiment 3	Mean	SD
SP107i	200	12248.9	15492.8	19326	15689.2	3542.61
	400	17356	23524.2	30757.8	23879.4	6707.91
	600	19719.8	25395.2	43258	29457.7	12283.7
	800	37362.6	48717.7	52839.6	46306.6	8015.28
	1000	34148.8	47968.7	60909.8	47675.7	13382.9
	1500	49848	74247.8	79767.1	67954.3	15921.5
	2000	80584.4	97769.1	90449.5	89601	8623.71
	2500	73304.5	82729.6	86528.8	80854.3	6808.69
	3000	66513.8	78457.8	78917.4	74629.7	7032.27
SP108i	200	15787.8	19180.6	16685.5	17218	1757.97
	400	18541.9	24133.4	26928.5	23201.3	4270.28
	600	21463	28250.9	35937.1	28550.3	7241.73
	800	34034.6	41834.2	48649.9	41506.3	7313.19
	1000	47958.7	58179.8	51603.1	52580.5	5180.22
	1500	45988.5	56038.5	67931.7	56652.9	10984.5
	2000	57037.5	65956.8	69744	64246.1	6523.73
	2500	62849.3	69706.4	47687.4	60081	11267.5
	3000	59552.5	64922	57159.8	60544.8	3975.07
Clone Name	Pr77Gag (nM)	Bound RNA (cpm)
		Experiment 1	Experiment 2	Experiment 3	Mean	SD
SP105i	200	16904.4	18783.3	16036	17241.2	1404.29
	400	22100.1	27052.3	30363.5	26505.3	4158.76
	600	26784.6	33811.6	37527.9	32708	5456
	800	41199.1	53715.9	48619	47844.7	6294.23
	1000	46565.2	51536.4	50669.7	49590.4	2655.55
	1500	61383.2	72584	60741.5	64902.9	6659.78
	2000	62982.3	73611	61272.4	65955.2	6685
	2500	58734.8	69484.7	66541.5	64920.3	5555.28
	3000	47247.4	54707.8	47990.1	49981.8	4109.67
SP109i	200	20151.7	19352.1	14718.5	18074.1	2933.43
	400	31936.5	26598	24384	27639.5	3882.46
	600	46024.8	27469.6	35137.3	36210.5	9324.04
	800	67982.4	32413.8	47451.3	49282.5	17854.9
	1000	80510.1	65443.4	83527	76493.5	9687.85
	1500	97718.6	78042.8	86557.1	87439.5	9867.54
	2000	122580	80147.7	92883	98536.7	21773.6
	2500	99879	55321.2	86265	80488.4	22833.6
	3000	83937.6	48186.8	84626.8	72250.4	20842.5
Please note that the data provided in Figure 9B was obtained by fitting the Hill equation to the mean values of the three replicates shown in Figure 9A. Thus, there was only one fit and the errors shown in Figure 9B represent incertitude of the values obtained from the fit.

## Sheet: Figure 11A
hSHAPE Reactivities and their Mean used to plot histograms in Figure 11A - SA35 (Wild Type)
Nucleotides		In the absence of Pr77Gag					In the presence of Pr77Gag
Number	Sequence	Experiment 1	Experiment 2	Experiment 3	Mean	SD	Experiment 1	Experiment 2	Experiment 3	Mean	SD
70	U	0.39	0.435	0.38	0.401667	0.0292973	0.165	0.27	0.235	0.223333	0.0534634
81	C	0.55	0.63	0.565	0.581667	0.0425245	0.22	0.34	0.175	0.245	0.0852936
99	G	0.705	0.665	0.68	0.683333	0.0202073	0.23	0.285	0.335	0.283333	0.0525198
100	A	1.885	1.89	1.88	1.885	0.005	1.225	1.07	1.02	1.105	0.106888
115	A	3.6	3.63	3.41	3.54667	0.119304	2.32	2.23	1.75	2.1	0.306431
116	G	0.29	0.31	0.4	0.333333	0.0585947	0.14	0.08	0.04	0.0866667	0.0503322
120	G	0.2	0.25	0.42	0.29	0.115326	0.009	0.122	0.028	0.053	0.0605062
125	A	0.405	0.38	0.26	0.348333	0.0775134	0.23	0.12	0.065	0.138333	0.0840139
128	G	0.325	0.245	0.16	0.243333	0.0825126	0.02	0.01	0.015	0.015	0.005
134	G	0.255	0.26	0.19	0.235	0.0390512	0	0	0	0	0
135	C	0.15	0.11	0.13	0.13	0.02	0	0	0	0	0
136	U	0.325	0.5	0.34	0.388333	0.0969966	0.185	0.265	0.155	0.201667	0.0568624
137	G	0.3	0.475	0.46	0.411667	0.0969966	0	0	0	0	0
144	G	0.52	0.45	0.33	0.433333	0.0960902	0	0.07	0.08	0.05	0.043589
145	A	1.29	0.925	1	1.07167	0.192765	0.596	0.496	0.549	0.547	0.05003
146	A	1.31	1.19	1.25	1.25	0.06	0.8	0.93	0.87	0.866667	0.0650641
147	C	0	0.13	0.09	0.0733333	0.0665833	1.46	1.2	1.03	1.23	0.216564
148	A	0.68	0.7	0.73	0.703333	0.0251661	0.435	0.32	0.47	0.408333	0.078475
157	C	0.29	0.15	0.25	0.23	0.072111	0	0	0	0	0
173	G	0.53	0.48	0.685	0.565	0.106888	0.135	0.275	0.25	0.22	0.0746659
195	G	0.83	0.73	0.665	0.741667	0.0831164	0.17	0.425	0.2	0.265	0.139374
197	U	0.805	0.68	0.77	0.751667	0.0644851	0.34	0.365	0.19	0.298333	0.0946485
220	G	0.65	0.675	0.53	0.618333	0.0775134	0.255	0.26	0.305	0.273333	0.0275379
238	G	0.795	0.765	0.785	0.781667	0.0152753	0.425	0.4	0.51	0.445	0.0576628
239	A	0.41	0.37	0.43	0.403333	0.0305505	0.195	0.125	0.21	0.176667	0.0453689
244	A	0.345	0.325	0.245	0.305	0.052915	0.13	0.16	0.115	0.135	0.0229129
253	A	0.295	0.32	0.255	0.29	0.0327872	0.1	0.15	0.125	0.125	0.025
262	A	0.59	0.545	0.57	0.568333	0.0225462	0.3	0.335	0.31	0.315	0.0180278
263	G	0.755	0.68	0.545	0.66	0.106419	0.26	0.325	0.305	0.296667	0.0332916
264	C	0.56	0.66	0.585	0.601667	0.0520416	0.195	0.215	0.31	0.24	0.061441
266	G	1.85	1.67	1.12	1.54667	0.380307	0.841	0.641	0.608	0.696667	0.126081
268	A	1.725	1.77	1.16	1.55167	0.339939	0.856	0.824	0.825	0.835	0.0181934
280	G	0.505	0.51	0.42	0.478333	0.05058	0.27	0.235	0.26	0.255	0.0180278
281	G	2.055	2.19	2.14	2.12833	0.068252	1.2	1.28	1.3	1.26	0.052915
282	A	3.31	3.61	3.47	3.46333	0.150111	2.41	2.14	2.275	2.275	0.135
283	G	1.63	1.9	1.81	1.78	0.137477	1.135	1.02	1	1.05167	0.0728583
284	A	3.31	3.79	3.52	3.54	0.240624	2.08	2.167	1.903	2.05	0.134533
285	A	3.24	3.54	3.44	3.40667	0.152753	2	2.125	1.985	2.03667	0.0768657
286	G	2.35	2.055	2.36	2.255	0.173277	1.18	1.3	1.095	1.19167	0.102997
287	A	3.82	4.285	3.63	3.91167	0.336984	2.55	2.24	1.65	2.14667	0.457202
288	G	1.455	1.37	1.82	1.54833	0.239078	0.875	0.73	0.81	0.805	0.0726292
309	G	1.53	1.32	1.56	1.47	0.130767	1	0.8	1.05	0.95	0.132288
334	G	0.29	0.23	0.27	0.263333	0.0305505	0.11	0.13	0.14	0.126667	0.0152753

## Sheet: Figure 11B
hSHAPE Reactivities and their Mean used to plot histograms in Figure 11B - SP101i
Nucleotides		In the absence of Pr77Gag					In the presence of Pr77Gag
Number	Sequence	Experiment 1	Experiment 2	Experiment 3	Mean	SD	Experiment 1	Experiment 2	Experiment 3	Mean	SD
70	U	0.185	0.205	0.135	0.175	0.0360555	0.35	0.16	0.27	0.26	0.0953939
81	C	0.11	0.025	0.335	0.156667	0.160182	0.195	0.08	0.145	0.14	0.0576628
99	G	0.5	0.615	0.42	0.511667	0.0980221	0	0	0	0	0
100	A	1.18	1.285	0.855	1.10667	0.224184	1.715	0.995	1.415	1.375	0.361663
115	A	2.44	2.535	2.07	2.34833	0.245679	3.065	3.235	2.595	2.965	0.331512
116	G	0.13	0.23	0.025	0.128333	0.10251	0.135	0.255	0.22	0.203333	0.0617117
120	G	0.345	0.435	0.245	0.341667	0.0950438	0.17	0.3	0.17	0.213333	0.0750555
125	A	0.36	0.34	0.305	0.335	0.0278388	0.21	0.16	0.265	0.211667	0.0525198
128	G	0.13	0.14	0.11	0.126667	0.0152753	0	0	0	0	0
134	G	0.66	0.74	0.56	0.653333	0.090185	0	0.25	0	0.0833333	0.144338
135	C	0.84	0.73	1.26	0.943333	0.279702	0.374	0.268	0.264	0.302	0.0623859
136	U	0.64	0.74	0.895	0.758333	0.128485	0.27	0.54	0.425	0.411667	0.135493
137	G	0.125	0.235	0.08	0.146667	0.0797392	0	0.005	0	0.00166667	0.00288675
144	G	0.21	0.09	0.05	0.116667	0.0832666	0	0.015	0	0.005	0.00866025
145	A	1.07	1.125	0.8	0.998333	0.173949	0.85	1.27	0.96	1.02667	0.217792
146	A	0.99	0.905	1.19	1.02833	0.146316	0.925	1.195	0.905	1.00833	0.161967
147	C	0.81	0.74	0.795	0.781667	0.0368556	0.085	0	0.39	0.158333	0.205081
148	A	0.68	0.49	0.405	0.525	0.140801	0.63	0.705	0.54	0.625	0.0826136
157	C	0.22	0.37	0	0.196667	0.1861	0	0.13	0.15	0.0933333	0.0814453
173	G	0.79	0.88	0.345	0.671667	0.286458	0.14	0.27	0.09	0.166667	0.0929157
195	G	0.39	0.31	0	0.233333	0.205994	0	0	0	0	0
197	U	0.505	0.515	0.34	0.453333	0.0982768	0.46	0.625	0.485	0.523333	0.0889288
220	G	0.69	0.72	0.53	0.646667	0.102144	0.22	0.335	0.225	0.26	0.065
238	G	0.4	0.335	0.52	0.418333	0.0938527	0.26	0.26	0.27	0.263333	0.0057735
239	A	0.16	0.155	0.115	0.143333	0.0246644	0.05	0	0.05	0.0333333	0.0288675
244	A	0.22	0.18	0.07	0.156667	0.0776745	0.295	0.22	0.09	0.201667	0.103722
253	A	0.1	0.135	0.11	0.115	0.0180278	0.175	0.18	0.17	0.175	0.005
262	A	0.3	0.235	0.175	0.236667	0.0625167	0.32	0.35	0.225	0.298333	0.0652559
263	G	0.56	0.455	0.5	0.505	0.0526783	0.22	0.21	0.23	0.22	0.01
264	C	0.565	0.665	0.36	0.53	0.155483	0.291	0.291	0.283	0.288333	0.0046188
266	G	0	0	0	0	0	0	0	0	0	0
268	A	1.6	1.685	1.77	1.685	0.085	0.74	0.685	0.475	0.633333	0.139851
280	G	0.3	0.32	0.3	0.306667	0.011547	0.2	0.065	0.11	0.125	0.0687386
281	G	1.605	1.69	1.5	1.59833	0.0951753	0.22	0.7	0.61	0.51	0.255147
282	A	2.425	2.66	2.11	2.39833	0.275968	0.08	0.315	0	0.131667	0.163733
283	G	1.39	1.35	0.9	1.21333	0.272091	0	0	0	0	0
284	A	2.81	2.94	3.06	2.93667	0.125033	2.545	3.42	2.64	2.86833	0.480113
285	A	1.635	1.525	1.59	1.58333	0.0553022	0.61	0.63	0.04	0.426667	0.335012
286	G	1.59	1.26	1.3	1.38333	0.180093	0.67	0.43	0.45	0.516667	0.133167
287	A	2.53	2.365	2.22	2.37167	0.155107	1.97	3.85	3.12	2.98	0.947787
288	G	1.28	1.04	1.11	1.14333	0.123423	0.875	1.365	1.405	1.215	0.295127
309	G	0.72	0.71	0.67	0.7	0.0264575	0	0	0	0	0
334	G	0.18	0.22	0.19	0.196667	0.0208167	0	0	0	0	0

## Sheet: Figure 11C
hSHAPE Reactivities and their Mean used to plot histograms in Figure 11C - SP102i
Nucleotides		In the absence of Pr77Gag					In the presence of Pr77Gag
Number	Sequence	Experiment 1	Experiment 2	Experiment 3	Mean	SD	Experiment 1	Experiment 2	Experiment 3	Mean	SD
70	U	0.38	0.385	0.38	0.381667	0.00288675	0.265	0.29	0.33	0.295	0.0327872
81	C	0.29	0.24	0.22	0.25	0.0360555	0.055	0.05	0.05	0.0516667	0.00288675
99	G	0.52	0.73	0.71	0.653333	0.115902	1	0.91	0.76	0.89	0.121244
100	A	2.21	2.08	2.275	2.18833	0.0992891	2.04	2.095	1.985	2.04	0.055
115	A	4.14	3.82	3.795	3.91833	0.192376	3.73	4.02	3.85	3.86667	0.145717
116	G	0.24	0.3	0.26	0.266667	0.0305505	0.185	0.345	0.155	0.228333	0.102144
120	G	0.7	0.495	0.625	0.606667	0.103722	0.365	0.39	0.43	0.395	0.0327872
125	A	0.445	0.41	0.435	0.43	0.0180278	0.19	0.355	0.38	0.308333	0.103239
128	G	0	0	0	0	0	0	0	0	0	0
134	G	1.13	0.77	1.01	0.97	0.183303	0.91	0.63	0.79	0.776667	0.140475
135	C	0.49	0.59	0.32	0.466667	0.136504	0.2	0.208	0.147	0.185	0.0331512
136	U	0.805	0.69	0.815	0.77	0.0694622	0.47	0.705	0.475	0.55	0.134257
137	G	0.15	0.17	0.12	0.146667	0.0251661	0	0	0	0	0
144	G	0.2	0.315	0.34	0.285	0.0746659	0.71	0.59	0.34	0.546667	0.188768
145	A	1.765	1.545	1.355	1.555	0.205183	1.205	1.485	1.17	1.28667	0.172651
146	A	1.57	1.26	1.42	1.41667	0.155027	1.245	1.53	1.01	1.26167	0.2604
147	C	0	0	0.09	0.03	0.0519615	0.14	0	0	0.0466667	0.080829
148	A	0.815	0.795	0.795	0.801667	0.011547	0.71	0.77	0.76	0.746667	0.0321455
157	C	0.335	0.295	0.44	0.356667	0.0748888	0.165	0.17	0.295	0.21	0.0736546
173	G	1.12	0.605	0.655	0.793333	0.284004	0.71	0.31	0.65	0.556667	0.215716
195	G	0.43	0.64	0.495	0.521667	0.10751	0.04	0	0	0.0133333	0.023094
197	U	1	0.885	0.7	0.861667	0.151355	0.715	0.865	0.81	0.796667	0.0758837
220	G	0.655	0.555	0.71	0.64	0.0785812	0.58	0.48	0.535	0.531667	0.0500833
238	G	0.405	0.43	0.335	0.39	0.0492443	0.29	0.25	0.22	0.253333	0.0351188
239	A	0.095	0.085	0.115	0.0983333	0.0152753	0.105	0.075	0.08	0.0866667	0.0160728
244	A	0.2	0.19	0.155	0.181667	0.0236291	0.155	0.165	0.195	0.171667	0.0208167
253	A	0.09	0.035	0.07	0.065	0.0278388	0.05	0.085	0.075	0.07	0.0180278
262	A	0.6	0.6	0.68	0.626667	0.046188	0.415	0.375	0.405	0.398333	0.0208167
263	G	0.595	0.38	0.555	0.51	0.114346	0.375	0.18	0.24	0.265	0.0998749
264	C	0.54	0.365	0.39	0.431667	0.0946485	0.34	0.18	0.325	0.281667	0.0883648
266	G	0	0	0	0	0	0	0	0	0	0
268	A	2.625	2.31	2.81	2.58167	0.252801	1.51	1.94	1.34	1.59667	0.309246
280	G	0.27	0.27	0.24	0.26	0.0173205	0.04	0.31	0.16	0.17	0.135277
281	G	0.81	0.74	1.115	0.888333	0.199395	0.95	1.11	1.15	1.07	0.10583
282	A	0.955	1.005	0.725	0.895	0.149332	1.22	1.65	1.55	1.47333	0.225019
283	G	1.105	1.16	0.96	1.075	0.10332	1.38	1.46	1.28	1.37333	0.090185
284	A	3.35	3.615	4.125	3.69667	0.393901	3.67	4.44	3.775	3.96167	0.417562
285	A	1.58	2.055	2.08	1.905	0.281736	1.91	2.965	2.39	2.42167	0.528212
286	G	1.54	1.57	1.19	1.43333	0.211266	1.8	1.92	1.59	1.77	0.167033
287	A	4.325	4.23	4.76	4.43833	0.282592	4.09	4.74	4.665	4.49833	0.35561
288	G	1.375	1.27	1.565	1.40333	0.149527	1.43	1.61	1.49	1.51	0.0916515
309	G	1.25	1.72	1.35	1.44	0.247588	0.56	0.68	0.19	0.476667	0.255408
334	G	0.47	0.39	0.62	0.493333	0.116762	0.24	0.08	0.22	0.18	0.087178

## Sheet: Figure 12A
hSHAPE Reactivities and their Mean used to plot histograms in Figure 12A - SA35 (Wild Type)
Nucleotides		In the absence of Pr77Gag					In the presence of Pr77Gag
Number	Sequence	Experiment 1	Experiment 2	Experiment 3	Mean	SD	Experiment 1	Experiment 2	Experiment 3	Mean	SD
70	U	0.39	0.435	0.38	0.401667	0.0292973	0.165	0.27	0.235	0.223333	0.0534634
81	C	0.55	0.63	0.565	0.581667	0.0425245	0.22	0.34	0.175	0.245	0.0852936
99	G	0.705	0.665	0.68	0.683333	0.0202073	0.23	0.285	0.335	0.283333	0.0525198
100	A	1.885	1.89	1.88	1.885	0.005	1.225	1.07	1.02	1.105	0.106888
115	A	3.6	3.63	3.41	3.54667	0.119304	2.32	2.23	1.75	2.1	0.306431
116	G	0.29	0.31	0.4	0.333333	0.0585947	0.14	0.08	0.04	0.0866667	0.0503322
120	G	0.2	0.25	0.42	0.29	0.115326	0.009	0.122	0.028	0.053	0.0605062
125	A	0.405	0.38	0.26	0.348333	0.0775134	0.23	0.12	0.065	0.138333	0.0840139
128	G	0.325	0.245	0.16	0.243333	0.0825126	0.02	0.01	0.015	0.015	0.005
134	G	0.255	0.26	0.19	0.235	0.0390512	0	0	0	0	0
135	C	0.15	0.11	0.13	0.13	0.02	0	0	0	0	0
136	U	0.325	0.5	0.34	0.388333	0.0969966	0.185	0.265	0.155	0.201667	0.0568624
137	G	0.3	0.475	0.46	0.411667	0.0969966	0	0	0	0	0
144	G	0.52	0.45	0.33	0.433333	0.0960902	0	0.07	0.08	0.05	0.043589
145	A	1.29	0.925	1	1.07167	0.192765	0.596	0.496	0.549	0.547	0.05003
146	A	1.31	1.19	1.25	1.25	0.06	0.8	0.93	0.87	0.866667	0.0650641
147	C	0	0.13	0.09	0.0733333	0.0665833	1.46	1.2	1.03	1.23	0.216564
148	A	0.68	0.7	0.73	0.703333	0.0251661	0.435	0.32	0.47	0.408333	0.078475
157	C	0.29	0.15	0.25	0.23	0.072111	0	0	0	0	0
173	G	0.53	0.48	0.685	0.565	0.106888	0.135	0.275	0.25	0.22	0.0746659
195	G	0.83	0.73	0.665	0.741667	0.0831164	0.17	0.425	0.2	0.265	0.139374
197	U	0.805	0.68	0.77	0.751667	0.0644851	0.34	0.365	0.19	0.298333	0.0946485
220	G	0.65	0.675	0.53	0.618333	0.0775134	0.255	0.26	0.305	0.273333	0.0275379
238	G	0.795	0.765	0.785	0.781667	0.0152753	0.425	0.4	0.51	0.445	0.0576628
239	A	0.41	0.37	0.43	0.403333	0.0305505	0.195	0.125	0.21	0.176667	0.0453689
244	A	0.345	0.325	0.245	0.305	0.052915	0.13	0.16	0.115	0.135	0.0229129
253	A	0.295	0.32	0.255	0.29	0.0327872	0.1	0.15	0.125	0.125	0.025
262	A	0.59	0.545	0.57	0.568333	0.0225462	0.3	0.335	0.31	0.315	0.0180278
263	G	0.755	0.68	0.545	0.66	0.106419	0.26	0.325	0.305	0.296667	0.0332916
264	C	0.56	0.66	0.585	0.601667	0.0520416	0.195	0.215	0.31	0.24	0.061441
266	G	1.85	1.67	1.12	1.54667	0.380307	0.841	0.641	0.608	0.696667	0.126081
268	A	1.725	1.77	1.16	1.55167	0.339939	0.856	0.824	0.825	0.835	0.0181934
280	G	0.505	0.51	0.42	0.478333	0.05058	0.27	0.235	0.26	0.255	0.0180278
281	G	2.055	2.19	2.14	2.12833	0.068252	1.2	1.28	1.3	1.26	0.052915
282	A	3.31	3.61	3.47	3.46333	0.150111	2.41	2.14	2.275	2.275	0.135
283	G	1.63	1.9	1.81	1.78	0.137477	1.135	1.02	1	1.05167	0.0728583
284	A	3.31	3.79	3.52	3.54	0.240624	2.08	2.167	1.903	2.05	0.134533
285	A	3.24	3.54	3.44	3.40667	0.152753	2	2.125	1.985	2.03667	0.0768657
286	G	2.35	2.055	2.36	2.255	0.173277	1.18	1.3	1.095	1.19167	0.102997
287	A	3.82	4.285	3.63	3.91167	0.336984	2.55	2.24	1.65	2.14667	0.457202
288	G	1.455	1.37	1.82	1.54833	0.239078	0.875	0.73	0.81	0.805	0.0726292
309	G	1.53	1.32	1.56	1.47	0.130767	1	0.8	1.05	0.95	0.132288
334	G	0.29	0.23	0.27	0.263333	0.0305505	0.11	0.13	0.14	0.126667	0.0152753

## Sheet: Figure 12B
hSHAPE Reactivities and their Mean used to plot histograms in Figure 12B - SP105i
Nucleotides		In the absence of Pr77Gag					In the presence of Pr77Gag
Number	Sequence	Experiment 1	Experiment 2	Experiment 3	Mean	SD	Experiment 1	Experiment 2	Experiment 3	Mean	SD
70	U	0.345	0.33	0.305	0.326667	0.0202073	0.1	0.1	0.15	0.116667	0.0288675
81	C	0	0	0	0	0	0.345	0	0.305	0.216667	0.188702
99	G	0.77	0.6	0.71	0.693333	0.0862168	0.355	0.315	0.39	0.353333	0.0375278
100	A	1.855	1.61	1.95	1.805	0.175428	1.325	1.36	1.4	1.36167	0.0375278
115	A	2.975	2.115	2.735	2.60833	0.443772	2.32	2.54	2.8	2.55333	0.240278
116	G	0.18	0.33	0.215	0.241667	0.078475	0.125	0.28	0.225	0.21	0.0785812
120	G	0.15	0.085	0.36	0.198333	0.14373	0.15	0.27	0.09	0.17	0.0916515
125	A	0.335	0.36	0.38	0.358333	0.0225462	0.16	0.185	0.155	0.166667	0.0160728
128	G	0.265	0.245	0.295	0.268333	0.0251661	0.12	0.05	0.075	0.0816667	0.035473
134	G	0.51	0.32	0.94	0.59	0.317648	0.22	0.23	0.525	0.325	0.173277
135	C	0.46	0.275	0.43	0.388333	0.0992891	0.36	0.03	0.41	0.266667	0.206478
136	U	0.68	0.515	0.625	0.606667	0.0840139	0.365	0.355	0.64	0.453333	0.161735
137	G	0.3	0.29	0.34	0.31	0.0264575	0.055	0.09	0.195	0.113333	0.0728583
144	G	0.305	0.45	0.56	0.438333	0.1279	0.215	0.2	0.135	0.183333	0.0425245
145	A	1.045	0.92	0.82	0.928333	0.112731	1.045	0.88	0.965	0.963333	0.0825126
146	A	0.8	0.805	1.14	0.915	0.194872	1.315	1.36	1.095	1.25667	0.141804
147	C	0	0	0	0	0	0.77	0	0.58	0.45	0.401123
148	A	0.655	0.64	0.755	0.683333	0.0625167	0.655	0	0.51	0.388333	0.344032
157	C	0.245	0.195	0.285	0.241667	0.0450925	0.09	0.225	0.18	0.165	0.0687386
173	G	0.86	0.795	0.99	0.881667	0.0992891	0.385	0.41	0.305	0.366667	0.0548483
195	G	0.635	0.62	0.65	0.635	0.015	0.09	0.23	0.115	0.145	0.0746659
197	U	0.71	0.63	0.57	0.636667	0.0702377	0.485	0.585	0.46	0.51	0.0661438
220	G	0.58	0.615	0.545	0.58	0.035	0.46	0.34	0.38	0.393333	0.061101
238	G	0.71	0.765	0.595	0.69	0.0867468	0.585	0.44	0.48	0.501667	0.0748888
239	A	0.295	0.29	0.265	0.283333	0.0160728	0.275	0.14	0.215	0.21	0.0676387
244	A	0.48	0.485	0.505	0.49	0.0132288	0.5	0.455	0.335	0.43	0.0852936
253	A	0.24	0.265	0.39	0.298333	0.0803638	0.195	0.14	0.15	0.161667	0.0292973
262	A	0.57	0.485	0.465	0.506667	0.0557524	0.34	0.425	0.46	0.408333	0.0617117
263	G	0.52	0.545	0.58	0.548333	0.0301386	0.325	0.41	0.345	0.36	0.044441
264	C	0.235	0.43	0.395	0.353333	0.103963	0.12	0.23	0.15	0.166667	0.0568624
266	G	1.13	1.345	1.425	1.3	0.152561	0.51	0.56	0.64	0.57	0.0655744
268	A	1.56	1.285	1.55	1.465	0.155965	0.925	0.945	0.91	0.926667	0.0175594
280	G	0.33	0.32	0.405	0.351667	0.0464579	0.48	0.505	0.45	0.478333	0.0275379
281	G	1.39	1.47	1.84	1.56667	0.240069	1.905	1.94	1.49	1.77833	0.250316
282	A	2.62	2.64	3.125	2.795	0.285963	3.235	3.555	2.875	3.22167	0.340196
283	G	1.075	1.085	1.485	1.215	0.23388	1.405	1.33	1.15	1.295	0.131053
284	A	2.76	2.67	2.755	2.72833	0.05058	2.44	2.505	2.785	2.57667	0.183326
285	A	2.64	2.485	2.535	2.55333	0.0791096	2.675	1.675	2.445	2.265	0.523737
286	G	1.35	1.7	2.01	1.68667	0.330202	1.79	1.42	2	1.73667	0.293655
287	A	2.33	2.55	3.015	2.63167	0.349726	2.91	3.05	2.93	2.96333	0.0757188
288	G	1.145	1.26	1.9	1.435	0.406786	1.25	1.465	1.22	1.31167	0.133635
309	G	1.31	1.15	1.41	1.29	0.131149	1.1	0.85	1.06	1.00333	0.134288
334	G	0.33	0.27	0.18	0.26	0.0754983	0.12	0.12	0.15	0.13	0.0173205

[truncated: 8 more sheets: Figure 12C, Figure 12D, Figure 13A, Figure 13B, Figure 13C, S2 ABC, S3 C, S3 D]
